# Supplementary material for: Mating type specific transcriptomic response to sex inducing pheromone in the pennate diatom Seminavis robusta
Source: ISME J. 2020 Oct 7;15(2):562–76. doi: 10.1038/s41396-020-00797-7 (PMC8027222; doi:10.1038/s41396-020-00797-7)
Supplement: Supplementary file 6 — Supplementary Table 1 [file 41396_2020_797_MOESM6_ESM.xlsx]

## Sheet: Sheet1
Topic	Experiment type	Strain	Accession BCCM/DCG	Clade (MG)	Mating type	Source	Purpose
Investigate response of MT+	SIP- filtrate production	85B	DCG 0107	Clade I	MT-	This paper	Preparing SIP- for RNA-seq time series
	SIP- potency test (cytokinesis + bead assay)	85A	DCG 0105	Clade I	MT+	This paper	Testing potency of SIP- for RNA-seq time series
	Flow cytometry of MT+	85A	DCG 0105	Clade I	MT+	This paper	Flow cytometry of cell cycle arrest in MT+ (1h, 3h, 6h, 9h)
	RNA-seq SIP- (15 min - 9h)	85A	DCG 0105	Clade I	MT+	This paper	RNA-seq (15min, 1h, 3h, 6h, 9h)
	Motility experiment MT+	85A	DCG 0105	Clade I	MT+	This paper	Response of MT+ motility to SIP-
Investigate response of MT-	SIP+ filtrate production	D6	DCG 0498	Clade I	MT+	This paper	Preparing SIP+ filtrate for flow cytometry of cell cycle arrest in MT-
	SIP+ potency test (cytokinesis)	PONTON34	DCG 0460	Clade I	MT-	This paper	Testing SIP+ filtrate for flow cytometry of cell cycle arrest in MT-
	Flow cytometry of MT-	PONTON34	DCG 0460	Clade I	MT-	This paper	Flow cytometry of cell cycle arrest in MT- (1h, 3h, 6h, 9h)
	RNA-seq SIP+ (15min - 3h)	85B	DCG 0107	Clade I	MT-	Moeys et al. (2016)	MT- RNA-seq dataset (time points 15min, 1h, 3h) included for comparative purposes with new MT+ data
	RNA-seq SIP+ (1h)	84A	DCG 0104	Clade I	MT-	Cirri et al. (2019)	MT- RNA-seq dataset (time point of 10h) included for comparative purposes with new MT+ data
