# Supplementary material for: Mating type specific transcriptomic response to sex inducing pheromone in the pennate diatom Seminavis robusta
Source: ISME J. 2020 Oct 7;15(2):562–76. doi: 10.1038/s41396-020-00797-7 (PMC8027222; doi:10.1038/s41396-020-00797-7)
Supplement: Supplementary file 7 — Supplementary Table 2 [file 41396_2020_797_MOESM7_ESM.xlsx]

## Sheet: SRB
SRB	Gene_ID	Notes	AnnoMine	InterPro	EggNOG.mapper	upDownPLUS	upDownMIN
1	Sro1252_g256250		Peroxidasin homolog	Haem peroxidase, animal type (IPR019791), Haem peroxidase (IPR010255)	Peroxidase	up	up
2	Sro299_g111470	Response much less strong in MT+	-	Cyclin, N-terminal (IPR006671), Cyclin, C-terminal domain (IPR004367), Cyclin-like (IPR013763)	Cyclin, N-terminal domain	up	up
3	Sro373_g129070		Pyruvate kinase	Pyruvate kinase (IPR001697), Pyruvate kinase, barrel (IPR015793), Pyruvate kinase, C-terminal (IPR015795), Pyruvate kinase, active site (IPR018209), Pyruvate kinase-like, insert domain superfamily (IPR011037), Pyruvate/Phosphoenolpyruvate kinase-like domain superfamily (IPR015813)	Pyruvate kinase	up	up
4	Sro65_g036830		-	EGF-like, conserved site (IPR013032), EGF-like domain (IPR000742)	-	up	up
5	Sro196_g083630		Transaldolase B	Transaldolase type 1 (IPR004730), Aldolase-type TIM barrel (IPR013785), Transaldolase/Fructose-6-phosphate aldolase (IPR001585), Transaldolase, active site (IPR018225)	Transaldolase is important for the balance of metabolites in the pentose-phosphate pathway (By similarity)	up	up
6	Sro492_g153950		Isocitrate dehydrogenase [NADP]	Isocitrate dehydrogenase NADP-dependent, monomeric (IPR004436)	Monomeric isocitrate dehydrogenase	up	up
7	Sro524_g159900		Transketolase 1	Transketolase C-terminal/Pyruvate-ferredoxin oxidoreductase domain II (IPR009014), Transketolase family (IPR033247), Transketolase, N-terminal (IPR005474), Transketolase-like, pyrimidine-binding domain (IPR005475), Transketolase, C-terminal domain (IPR033248), Thiamin diphosphate-binding fold (IPR029061), Transketolase, bacterial-like (IPR005478)	Transketolase	up	up
8	Sro1053_g235830		-	Peptidase M3A/M3B catalytic domain (IPR001567)	Peptidase family M3	up	up
9	Sro169_g075190		Catabolic L-serine/threonine dehydratase	Pyridoxal-phosphate dependent enzyme (IPR001926), Serine/threonine dehydratase, pyridoxal-phosphate-binding site (IPR000634)	dehydratase	up	up
10	Sro181_g079200	Response much less strong in MT+	-	Leucine-rich repeat domain superfamily (IPR032675)	-	up	up
11	Sro1850_g301560	Response much less strong in MT+	polymerase II transcriptional coactivator	ssDNA-binding transcriptional regulator (IPR009044), Transcriptional coactivator p15 (PC4) (IPR003173)	RNA polymerase II transcriptional coactivator	up	up
12	Sro227_g092440	Response much less strong in MT+	-	Zinc finger, RING/FYVE/PHD-type (IPR013083), U box domain (IPR003613), Sel1-like repeat (IPR006597)	Sel1 domain protein repeat-containing protein	up	up
13	Sro292_g109550		-	Domain of unknown function DUF547 (IPR006869)	-	up	up
14	Sro2_g001700	Response much less strong in MT+	-	-	-	up	up
15	Sro2_g001710		-	Tetratricopeptide-like helical domain superfamily (IPR011990), Tetratricopeptide repeat-containing domain (IPR013026)	repeat-containing protein	up	up
16	Sro301_g111990		-	NAD(P)-binding domain (IPR016040)	Complex I intermediate-associated protein 30 domain containing protein	up	up
17	Sro319_g116370		-	-	-	up	up
18	Sro333_g119510	Response much less strong in MT+	cycle protein 48 homolog AF_1297	ATPase, AAA-type, core (IPR003959), AAA+ ATPase domain (IPR003593), P-loop containing nucleoside triphosphate hydrolase (IPR027417)	ATPase family associated with various cellular activities (AAA)	up	up
19	Sro383_g131330		Putative oxidoreductase GLYR1	6-phosphogluconate dehydrogenase, domain 2 (IPR013328), 3-hydroxyisobutyrate dehydrogenase, NAD-binding domain (IPR029154), 6-phosphogluconate dehydrogenase, NADP-binding (IPR006115), 6-phosphogluconate dehydrogenase-like, C-terminal domain superfamily (IPR008927)	3hydroxyisobutyrate dehydrogenase	up	up
20	Sro461_g147860	Response much less strong in MT+	-	Zinc finger, MYND-type (IPR002893)	-	up	up
21	Sro495_g154420		-	Ribosomal protein S5 domain 2-type fold, subgroup (IPR014721), Histidine kinase/HSP90-like ATPase (IPR003594)	-	up	up
22	Sro565_g167670		-	START-like domain superfamily (IPR023393)	Polyketide cyclase / dehydrase and lipid transport	up	up
23	Sro740_g195510		-	Tetratricopeptide-like helical domain superfamily (IPR011990), MYND-like zinc finger, mRNA-binding (IPR031615)	-	up	up
24	Sro75_g041140		Bifunctional L-3-cyanoalanine synthase/cysteine synthase	Pyridoxal-phosphate dependent enzyme (IPR001926), Cysteine synthase/cystathionine beta-synthase, pyridoxal-phosphate attachment site (IPR001216)	Cysteine synthase	up	up
25	Sro821_g207390		Phosphate acetyltransferase	HPr(Ser) kinase/phosphorylase-like, N-terminal domain superfamily (IPR028979), DRTGG (IPR010766), P-loop containing nucleoside triphosphate hydrolase (IPR027417)	cobyrinic acid a,c-diamide synthase family protein	up	up
26	Sro821_g207440		-	-	-	up	up
27	Sro866_g212990	Response much less strong in MT+	-	FIST, C-domain (IPR019494), FIST domain, N-terminal (IPR013702)	FIST C domain	up	up
28	Sro89_g046780	Response much less strong in MT+	-	Ankyrin repeat-containing domain (IPR020683), Ankyrin repeat (IPR002110)	Ankyrin Repeat	up	up
29	Sro924_g220830	Response much less strong in MT+	-	Tetratricopeptide-like helical domain superfamily (IPR011990), P-loop containing nucleoside triphosphate hydrolase (IPR027417)	Transcriptional regulator	up	up
30	Sro988_g228420		-	-	2OG-Fe(II) oxygenase	up	up
31	Sro1010_g230870		-	-	-	up	up
32	Sro1096_g240760		-	-	-	up	up
33	Sro1124_g243820		-	-	-
34	Sro1148_g246500		-	-	-
35	Sro1205_g252250		-	-	-
36	Sro1205_g252310		-	-	-
37	Sro1377_g267510	Response much less strong in MT+	-	-	-
38	Sro1416_g270870		-	-	-
39	Sro1533_g280280		-	-	-
40	Sro18_g012790	Response much less strong in MT+	-	-	-
41	Sro2463_g328430		-	-	-
42	Sro2842_g338270	Response much less strong in MT+	-	-	-
43	Sro312_g114610		-	-	-
44	Sro319_g116240		-	-	-
45	Sro326_g118120		-	-	-
46	Sro336_g120280	Response much less strong in MT+	-	-	-
47	Sro435_g142370		-	-	-
48	Sro460_g147510	Response much less strong in MT+	-	-	-
49	Sro630_g178310		-	-	-
50	Sro6_g005520		-	-	-
51	Sro788_g202620	Response much less strong in MT+	-	-	-
52	Sro98_g050480		-	-	-
Orange	selected genes for plotting
Salmon	selected genes for discussing
Green	Unknown, Sro specific genes

## Sheet: SRM
SRM	Gene_ID	Notes	AnnoMine	InterPro	EggNOG.mapper	upDown
1	Sro1305_g261220		-	Zinc finger, RING/FYVE/PHD-type (IPR013083), E3 ubiquitin ligase RBR family (IPR031127), IBR domain (IPR002867), Zinc finger, C3HC4 RING-type (IPR018957), Zinc finger, RING-type (IPR001841)	RING finger) protein	up
2	Sro25_g017160		-	Zinc finger, RING/FYVE/PHD-type (IPR013083), U box domain (IPR003613), Sel1-like repeat (IPR006597)	-	up
3	Sro7_g006210		-	YbhB/YbcL (IPR005247), DOMON domain (IPR005018), YHYH domain (IPR025924)	-	up
4	Sro89_g047110		-	P-loop containing nucleoside triphosphate hydrolase (IPR027417)	ATP synthase D chain, mitochondrial (ATP5H)	up
5	Sro1386_g268290		-	Zinc finger, MYND-type (IPR002893)	-	up
6	Sro2174_g317680		-	Zinc finger, MYND-type (IPR002893)	-	up
7	Sro4_g002980		-	Zinc finger, MYND-type (IPR002893)	-	up
8	Sro1347_g264940	Dubious: also up in MT+?	bridge enzyme-like	FAD-binding, type 2, subdomain 1 (IPR016167), CO dehydrogenase flavoprotein-like, FAD-binding, subdomain 2 (IPR016169), FAD linked oxidase, N-terminal (IPR006094), Berberine/berberine-like (IPR012951), FAD-binding, type 2 (IPR016166)	Berberine and berberine like	up
9	Sro1578_g283630	Dubious: also up in MT+?	-	Leucine-rich repeat domain superfamily (IPR032675)	-	up
10	Sro179_g078370		-	Tetratricopeptide-like helical domain superfamily (IPR011990), Zinc finger, MYND-type (IPR002893)	-	up
11	Sro1_g000100		Bestrophin-3	Cyclic nucleotide-binding domain (IPR000595), RmlC-like jelly roll fold (IPR014710), Bestrophin/UPF0187 (IPR021134), Cyclic nucleotide-binding-like (IPR018490)	protein kinase, cAMP-dependent, regulatory, type	up
12	Sro301_g112080	Dubious: also up in MT+?	Plasminogen (Fragment)	Serine proteases, trypsin domain (IPR001254), Peptidase S1A, chymotrypsin family (IPR001314), Serine proteases, trypsin family, histidine active site (IPR018114), Serine proteases, trypsin family, serine active site (IPR033116), Peptidase S1, PA clan (IPR009003)	protease	up
13	Sro309_g113830		-	FAD-binding domain (IPR002938)	FAD binding domain	up
14	Sro361_g126680		Quercetin 2,3-dioxygenase	RmlC-like jelly roll fold (IPR014710), Pirin, N-terminal domain (IPR003829), Pirin (IPR012093), RmlC-like cupin domain superfamily (IPR011051)	pirin domain protein	up
15	Sro37_g023280	Dubious: also up in MT+?	Diacetyl reductase [(S)-acetoin forming]	Short-chain dehydrogenase/reductase SDR (IPR002347)	reductase	up
16	Sro389_g132490		-	-	patatin-like phospholipase domain containing 8	up
17	Sro47_g027720		-	-	-	up
18	Sro738_g195320		Receptor-type guanylate cyclase gcy	Nucleotide cyclase (IPR029787), Adenylyl cyclase class-3/4/guanylyl cyclase (IPR001054), 3'5'-cyclic nucleotide phosphodiesterase, catalytic domain (IPR002073), HD/PDEase domain (IPR003607)	Guanylate cyclase	up
19	Sro978_g227100		-	von Willebrand factor, type D domain (IPR001846)	-	up
20	Sro389_g132480		Anthocyanidin reductase ((2S)-flavan-3-ol-forming)	NAD-dependent epimerase/dehydratase (IPR001509)	reductase	up
21	Sro1008_g230500	Dubious: also up in MT+?	Receptor-type guanylate cyclase gcy	Nucleotide cyclase (IPR029787), Adenylyl cyclase class-3/4/guanylyl cyclase (IPR001054), 3'5'-cyclic nucleotide phosphodiesterase, catalytic domain (IPR002073), HD/PDEase domain (IPR003607)	Phosphodiesterase	down
22	Sro1113_g242690	Dubious	protein L15	Ribosomal protein L15 (IPR030878), Ribosomal protein L15, bacterial-type (IPR005749), Ribosomal protein L18e/L15P (IPR021131)	Ribosomal protein	down
23	Sro1202_g252010	Dubious	Receptor-type guanylate cyclase gcy	Nucleotide cyclase (IPR029787), Adenylyl cyclase class-3/4/guanylyl cyclase (IPR001054), 3'5'-cyclic nucleotide phosphodiesterase, catalytic domain (IPR002073), CHASE domain (IPR006189), HD/PDEase domain (IPR003607)	Guanylate cyclase	down
24	Sro12_g009220	Dubious	-	Leucine-rich repeat domain superfamily (IPR032675), Leucine-rich repeat (IPR001611)	NLR family, CARD domain containing 3	down
25	Sro12_g009390	Dubious	CSC1-like protein	Calcium-dependent channel, 7TM region, putative phosphate (IPR003864)	DUF221 domain-containing protein	down
26	Sro1338_g264250	Dubious: also up in MT+?	with coiled-coil, ANK repeat and PH domain-containing protein	Ankyrin repeat-containing domain (IPR020683), PH-like domain superfamily (IPR011993), AH/BAR domain superfamily (IPR027267), Pleckstrin homology domain (IPR001849), Arf GTPase activating protein (IPR001164), Ankyrin repeat (IPR002110)	ankyrin repeat and PH	down
27	Sro1372_g267180		ERI1 exoribonuclease	Exonuclease, RNase T/DNA polymerase III (IPR013520), Ribonuclease H-like superfamily (IPR012337)	ERI1 exoribonuclease family member 3	down
28	Sro1409_g270210		Heat stress transcription factor	Heat shock transcription factor family (IPR027725), Heat shock factor (HSF)-type, DNA-binding (IPR000232)	transcription factor	down
29	Sro1416_g270800	Dubious	Polyubiquitin (Fragment)	Ubiquitin domain (IPR000626), Ubiquitin-like domain superfamily (IPR029071)	UBQ	down
30	Sro1423_g271390		-	Streptococcal non-M secreted SibA (IPR009148)	protein tyrosine phosphatase receptor type	down
31	Sro1431_g272040		-	Leucine-rich repeat domain superfamily (IPR032675), Leucine-rich repeat (IPR001611)	LRR receptor-like serine threonine-protein kinase	down
32	Sro1534_g280480		Short-chain dehydrogenase TIC 32, chloroplastic	Short-chain dehydrogenase/reductase SDR (IPR002347)	Dehydrogenase	down
33	Sro16_g011470		-	-	-	down
34	Sro17_g012220		Glycerol uptake facilitator protein	Aquaporin-like (IPR023271), Major intrinsic protein (IPR000425)	MIP family channel protein	down
35	Sro182_g079340	Dubious	receptor FtsY	Signal-recognition particle receptor FtsY (IPR004390), Signal recognition particle, SRP54 subunit, GTPase domain (IPR000897), Signal recognition particle, SRP54 subunit, helical bundle (IPR013822), AAA+ ATPase domain (IPR003593), P-loop containing nucleoside triphosphate hydrolase (IPR027417)	cell division protein FtsY	down
36	Sro1903_g304520	Dubious	Putative amino-acid ABC transporter-binding protein YhdW	-	extracellular solute-binding protein	down
37	Sro19_g013390	Dubious	-	-	-	down
38	Sro215_g089160		-	Ankyrin repeat-containing domain (IPR020683), Ankyrin repeat (IPR002110)	Ankyrin Repeat	down
39	Sro2197_g318670		Aldose 1-epimerase	Glycoside hydrolase-type carbohydrate-binding (IPR014718), Aldose 1-/Glucose-6-phosphate 1-epimerase (IPR008183), Galactose mutarotase-like domain superfamily (IPR011013)	Converts alpha-aldose to the beta-anomer. It is active on D-glucose, L-arabinose, D-xylose, D-galactose, maltose and lactose (By similarity)	down
40	Sro2285_g321980	Dubious	-	-	-	down
41	Sro2381_g325550		3-dehydroquinate synthase	3-dehydroquinate synthase domain (IPR030960)	3-dehydroquinate synthase	down
42	Sro24_g016470		with coiled-coil, ANK repeat and PH domain-containing protein	Arf GTPase activating protein (IPR001164)	ADP-ribosylation factor GTPase-activating protein	down
43	Sro2556_g331160		-	-	Hemolysin-type calcium-binding repeat (2 copies)	down
44	Sro255_g100460		Pick C1-like protein 1	Protein patched/dispatched (IPR003392), Sterol-sensing domain (IPR000731)	patched domain containing	down
45	Sro269_g104060		Probable transcriptional regulatory protein	Transcriptional regulator TACO1-like, domain 3 (IPR026564), Integrase-like, N-terminal (IPR017856), Transcriptional regulator TACO1-like (IPR002876), YebC-like (IPR029072)	Translational activator of mitochondrially encoded cytochrome c oxidase I	down
46	Sro3494_g348610		-	Solute-binding protein family 3/N-terminal domain of MltF (IPR001638)	extracellular solute-binding protein	down
47	Sro465_g148560		-	Leucine-rich repeat domain superfamily (IPR032675), Leucine-rich repeat (IPR001611)	LRR receptor-like serine threonine-protein kinase	down
48	Sro490_g153590		stress transcription factor B-2b	Heat shock transcription factor family (IPR027725), Heat shock factor (HSF)-type, DNA-binding (IPR000232)	HSF-type DNA-binding	down
49	Sro537_g162260	Dubious	Receptor-type guanylate cyclase gcy	Nucleotide cyclase (IPR029787), Adenylyl cyclase class-3/4/guanylyl cyclase (IPR001054)	Guanylate cyclase	down
50	Sro56_g032680	Dubious	-	-	-	down
51	Sro58_g033680	Dubious	-	Tetratricopeptide-like helical domain superfamily (IPR011990), P-loop containing nucleoside triphosphate hydrolase (IPR027417)	Transcriptional regulator	down
52	Sro72_g039760		-	Haem-degrading (IPR005624)	Domain of unknown function (DUF336)	down
53	Sro78_g042300	Dubious	-	-	-	down
54	Sro968_g226020		-	-	-	down
55	Sro1093_g240430		-	-	-	up
56	Sro1348_g265020		-	-	-	up
57	Sro2091_g313990		-	-	-	up
58	Sro2242_g320420		-	-	-	up
59	Sro297_g110830		-	-	-	up
60	Sro348_g123160		-	-	-	up
61	Sro502_g155550		-	-	-	up
62	Sro573_g169010		-	-	-	up
63	Sro65_g036560		-	-	-	up
64	Sro855_g211390		-	-	-	up
65	Sro1311_g261720		-	-	-	down
66	Sro1328_g263250	Dubious	-	-	-	down
67	Sro161_g072330		-	-	-	down
68	Sro3076_g343330		-	-	-	down
69	Sro39_g024220		-	-	-	down
70	Sro511_g157540		-	-	-	down
Orange	selected genes
Green	Unknown, Sro specific genes

## Sheet: SRP
SRP	Gene_ID	Notes	AnnoMine	InterPro	EggNOG.mapper	upDown
1	Sro94_g048900		-	SANT/Myb domain (IPR001005), Myb domain (IPR017930), Homeobox-like domain superfamily (IPR009057), Myb domain, plants (IPR006447)	-	up
2	Sro1719_g293450		-	-	-	up
3	Sro1_g000260		-	-	-	up
4	Sro489_g153380		-	-	-	up
5	Sro2353_g324460	Dubious: some response in MT-?	truncated hemoglobin GlbN	Globin-like superfamily (IPR009050)	whole genome shotgun sequence	up
6	Sro3755_g350820	Low expression	-	Galactose-binding-like domain superfamily (IPR008979)	-	up
7	Sro411_g137550	Dubious: response in MT- at 9h	-	Zinc finger, MYND-type (IPR002893)	-	up
8	Sro30_g019500	Low expression	-	-	-	up
9	Sro855_g211470	Low expression	-	-	-	up
10	Sro321_g116630	Low expression	-	-	-	up
11	Sro106_g053660		-	-	-	up
12	Sro2882_g339270		-	-	-	up
Orange	selected genes
Green	Unknown, Sro specific genes
