# Supplementary material for: Mating type specific transcriptomic response to sex inducing pheromone in the pennate diatom Seminavis robusta
Source: ISME J. 2020 Oct 7;15(2):562–76. doi: 10.1038/s41396-020-00797-7 (PMC8027222; doi:10.1038/s41396-020-00797-7)
Supplement: Supplementary file 9 — Supplementary Table 4 [file 41396_2020_797_MOESM9_ESM.xlsx]

## Sheet: Sheet1
gene ID	Sro PLAZA gene family	Differential expression	Source	E-value BLASTp	Note
Sro105_g053400	HOM02SEM108083	Not significantly DE at any time point in any MT	BLAST from Methylovulum miyakonense (WP_019864150)	0.087	Contains IPR030903, CDPS InterPro domain
Sro508_g156750	HOM02SEM004624	Not significantly DE at any time point in any MT	BLAST from Photorhabdus luminescens (WP_051560779)	0.013	Family represent Cytochrome P450, so unsure if it could be CDPS
Sro1947_g307190	HOM02SEM001225	Not significantly DE at any time point in any MT	BLAST from Nocardiopsis xinjiangensis (WP_033352817)	0.42
Sro2720_g335470	HOM02SEM001375	Not significantly DE at any time point in any MT	BLAST from Kibdelosporangium aridum (WP_084425896)	0.72
Sro60_g034690	HOM02SEM001358	Not significantly DE at any time point in any MT	BLAST from Actinokineospora sp. EG49 (EWC64439)	0.78
	Note: CDPS are very diverged and not many are characterized in eukaryotes, so BLAST findings are quite uncertain
	Note2: Genes are ordered in terms of likelyhood of being a CDPS based on available evidence
	Note3: E-values are coming from BLASTp searches against the complete diatom PLAZA protein sequence database, and is thus conservative as we are only regarding S. robusta genes
